# Supplementary material for: Insight into the draft whole-genome sequence of the dermatophyte Arthroderma vanbreuseghemii
Source: Sci Rep. 2018 Oct 11;8:15127. doi: 10.1038/s41598-018-33505-9 (PMC6181936; doi:10.1038/s41598-018-33505-9)
Supplement: Supplementary file 2 — Supplementary Dataset [file 41598_2018_33505_MOESM2_ESM.xlsx]

## Sheet: Table S1
Table S1. Prediction of tRNA genes in A. vanbreuseghemii
Sequence Name	tRNA #	tRNA Begin	Bounds End	tRNA Type	Anti Codon	Intron Bounds Begin	Cove End	Score
TMEN_2213	1	112	26	Pseudo	TGA	0	0	31.21
TMEN_12131	1	17	114	Asp	GTC	54	79	64.57
TMEN_13538	1	165	93	Pseudo	AAA	0	0	30.27
TMEN_14237	1	174	246	Pseudo	GAT	0	0	36.94
TMEN_17011	1	1	98	Lys	CTT	35	65	44.7
TMEN_19935	1	34	105	Ala	TGC	0	0	50.87
TMEN_19935	2	114	186	Phe	GAA	0	0	62.78
TMEN_20544	1	4653	4733	Thr	AGT	4690	4697	73.96
TMEN_21381	1	6	86	Pseudo	TAA	0	0	33.31
TMEN_25650	1	17034	16953	Pro	TGG	16998	16989	60.08
TMEN_26759	1	11855	11939	Gly	TCC	11891	11904	50.5
TMEN_26929	1	156	85	Lys	TTT	0	0	50.39
TMEN_26929	2	81	11	Pseudo	ACC	0	0	32.46
TMEN_27370	1	373	443	Pseudo	GTG	0	0	43.92
TMEN_27733	1	29018	28923	Pro	AGG	28980	28959	65.64
TMEN_27765	1	14172	14102	Gly	GCC	0	0	63.22
TMEN_27778	1	34121	34012	Met	CAT	34083	34048	73.74
TMEN_27791	1	37991	38062	Arg	CCG	0	0	63.15
TMEN_27797	1	40380	40491	Pro	CGG	40417	40455	57.99
TMEN_27812	1	1	71	Gly	GCC	0	0	63.22
TMEN_27813	1	1	71	Gly	GCC	0	0	63.22
TMEN_27814	1	1	71	Gly	GCC	0	0	63.22
TMEN_27815	1	75	5	Gly	GCC	0	0	63.22
TMEN_27818	1	7504	7602	Ser	AGA	7542	7558	63.73
TMEN_27819	1	56272	56369	Arg	CCT	56308	56333	54.17
TMEN_27819	2	27744	27641	Lys	CTT	27707	27677	66.11
TMEN_27831	1	162614	162515	Arg	TCG	162577	162551	52.34
TMEN_27831	2	63976	63905	Ala	AGC	0	0	74.94
TMEN_27837	1	6434	6351	Leu	TAA	0	0	69.96
TMEN_27843	1	83366	83436	Gln	TTG	0	0	64.64
TMEN_27871	1	52814	52918	Cys	GCA	52851	52882	61.95
TMEN_27871	2	53037	53109	Cys	GCA	0	0	64.4
TMEN_27871	3	169636	169717	Pro	TGG	169672	169681	60.36
TMEN_27871	4	26196	26097	Gln	CTG	26158	26132	52.52
TMEN_27885	1	4	74	Glu	CTC	0	0	61.03
TMEN_27885	2	4368	4241	Leu	AAG	4330	4286	65.74
TMEN_27886	1	4	74	Glu	CTC	0	0	61.03
TMEN_27886	2	4368	4241	Leu	AAG	4330	4286	65.74
TMEN_27906	1	45237	45167	Gly	GCC	0	0	63.22
TMEN_27910	1	58557	58630	Val	AAC	0	0	72.11
TMEN_27911	1	63981	63910	Trp	CCA	0	0	67.11
TMEN_27924	1	54524	54609	Gln	CTG	54561	54574	59.22
TMEN_27932	1	28462	28382	Ser	TGA	0	0	78.61
TMEN_27932	2	27626	27509	Ser	CGA	27589	27553	67.82
TMEN_27941	1	2564	2647	Ala	CGC	2600	2612	57.05
TMEN_27961	1	24815	24887	Thr	AGT	0	0	78.67
TMEN_27961	2	25205	25305	Thr	AGT	25242	25269	65.19
TMEN_27998	1	194	124	Pseudo	TGT	0	0	26.72
TMEN_27998	2	123	51	Glu	TTC	0	0	59.27
TMEN_28004	1	26636	26742	Arg	TCT	26673	26707	51.39
TMEN_28007	1	26208	26278	His	GTG	0	0	63.7
TMEN_28034	1	90858	90765	Lys	TTT	90821	90801	60.48
TMEN_28081	1	17164	17272	Arg	TCG	17201	17236	61.98
TMEN_28109	1	297074	297175	Leu	TAG	297111	297131	51.43
TMEN_28109	2	255345	255240	Phe	GAA	255308	255276	68.87
TMEN_28109	3	253807	253704	Phe	GAA	253770	253740	68.33
TMEN_28113	1	46913	47016	Asn	GTT	46951	46980	66.8
TMEN_28116	1	50446	50375	Met	CAT	0	0	68.33
TMEN_28117	1	50446	50375	Met	CAT	0	0	68.33
TMEN_28150	1	63540	63469	Met	CAT	0	0	68.33
TMEN_28155	1	94412	94482	Gly	GCC	0	0	63.22
TMEN_28168	1	397	327	Pseudo	TGT	0	0	26.72
TMEN_28168	2	326	254	Glu	TTC	0	0	59.27
TMEN_28168	3	252	181	Val	TAC	0	0	56.71
TMEN_28168	4	179	109	Met	CAT	0	0	44.31
TMEN_28168	5	105	34	Pseudo	CAT	0	0	33.72
TMEN_28191	1	92652	92738	Thr	TGT	92689	92702	69.6
TMEN_28191	2	118	45	Val	AAC	0	0	73.69
TMEN_28199	1	26759	26854	Pro	AGG	26797	26818	65.64
TMEN_28207	1	839	768	Pseudo	ACG	0	0	39.72
TMEN_28207	2	763	693	Arg	TCT	0	0	59.36
TMEN_28207	3	688	618	Asn	GTT	0	0	45.91
TMEN_28227	1	34064	33993	Ala	AGC	0	0	74.94
TMEN_28305	1	6	115	Ser	GCT	43	71	65.5
TMEN_28306	1	112	3	Ser	GCT	75	47	65.5
TMEN_28314	1	18748	18818	Gln	TTG	0	0	64.64
TMEN_28317	1	1	128	Leu	AAG	39	83	65.74
TMEN_28317	2	5259	5329	Glu	TTC	0	0	58.14
TMEN_28317	3	5521	5591	Glu	CTC	0	0	61.03
TMEN_28317	4	6130	6060	Glu	TTC	0	0	58.14
TMEN_28317	5	4365	4295	Glu	CTC	0	0	61.03
TMEN_28321	1	12902	12810	Asp	GTC	12865	12845	65.78
TMEN_28329	1	38078	38008	Glu	CTC	0	0	61.03
TMEN_28338	1	28765	28835	Gly	GCC	0	0	63.22
TMEN_28341	1	17307	17403	Leu	CAG	17345	17359	51.02
TMEN_28342	1	26388	26459	Ala	TGC	0	0	67.87
TMEN_28342	2	25750	25670	Thr	CGT	25713	25706	65.32
TMEN_28353	1	3743	3654	Tyr	GTA	3704	3690	63.11
TMEN_28353	2	3247	3160	Tyr	GTA	3208	3196	73.99
TMEN_28354	1	108607	108680	Ile	AAT	0	0	73.04
TMEN_28354	2	108936	108863	Ile	AAT	0	0	73.04
TMEN_28357	1	70400	70510	Ile	TAT	70437	70474	60.98
TMEN_28357	2	311756	311647	Ser	GCT	311719	311691	65.5
TMEN_28363	1	106	24	Val	TAC	69	60	69.12
TMEN_28366	1	43046	42976	Gly	CCC	0	0	61.54
TMEN_28367	1	417	333	Gly	TCC	381	368	55.28
TMEN_28375	1	55610	55719	Ser	GCT	55647	55675	65.5
TMEN_28379	1	44098	44182	His	GTG	44135	44147	54.27
TMEN_28401	1	91984	91913	Ala	TGC	0	0	67.87
TMEN_28408	1	64313	64394	Ile	AAT	64351	64358	74.74
TMEN_28413	1	34862	34789	Val	AAC	0	0	72.11
TMEN_28416	1	2476	2594	Leu	CAA	2514	2549	65.03
TMEN_28416	2	28693	28799	Met	CAT	28730	28764	57.84
TMEN_28416	3	89974	90047	Arg	ACG	0	0	77.53
TMEN_28416	4	88133	88060	Arg	ACG	0	0	77.53
TMEN_28418	1	39322	39429	Val	CAC	39360	39393	68.59
TMEN_28419	1	84898	84807	Asn	GTT	84860	84843	63.28
TMEN_28422	1	6036	5965	Trp	CCA	0	0	67.11

## Sheet: Table S2
Table S2. Prediction of subtilisin and fungalysin conding genes in A. vanbreuseghemii
Family	Locus No.	Length (aa)	Gene	Top-hit	E-value *
Subtilisin	TMEN_4057	502	Subtilisin-like protease 1	Subtilisin-like protease 1 (B8XGQ4)	0
	TMEN_5129	421	Subtilisin-like protease 2	Subtilisin-like protease 2 (B6VA85)	0
	TMEN_5227	397	Subtilisin-like protease 3	Subtilisin-like protease 3 (B6VA86)	0
	TMEN_4279	399	Subtilisin-like protease 4	Subtilisin-like protease 4 (B8XGQ7)	0
	TMEN_6926	396	Subtilisin-like protease 5	Subtilisin-like protease 5 (B6VA87)	0
	TMEN_8365	412	Subtilisin-like protease 6	Subtilisin-like protease 6 (A1XIH0)	0
	TMEN_9832	401	Subtilisin-like protease 7	ubtilisin-like protease 7 (A1XIH4)	0
	TMEN_3132	490	Subtilisin-like protease 8	Subtilisin-like protease 8 (D4AX50)	0
	TMEN_2787	402	Subtilisin-like protease 9	Subtilisin-like protease 9 (D4B5N1)	0
	TMEN_5744	471	Subtilisin-like protease 10	Subtilisin-like protease 10 (D4DIS6)	0
	TMEN_6501	400	Subtilisin-like protease 11	Subtilisin-like protease 11 (D4APE3)	0
	TMEN_5692	397	Subtilisin-like protease 12	Subtilisin-like protease 12 (D4D1U5)	0
Fungalysin	TMEN_3661	635	Extracellular metalloproteinase 1	Extracellular metalloproteinase 1 (Q6WIH5)	0
	TMEN_7682	632	Extracellular metalloproteinase 2	Extracellular metalloproteinase 2 (B6V873)	0
	TMEN_6980	633	Extracellular metalloproteinase 3	Extracellular metalloproteinase 3 (Q6WIH3)	0
	TMEN_7222	643	Extracellular metalloproteinase 4	Extracellular metalloproteinase 4 (Q6WIH1)	0
	TMEN_5749	632	Extracellular metalloproteinase 5	Extracellular metalloproteinase 5 (Q6WIH6)	0
* The e-values in are from BLAST against the NCBI’s nr database

## Sheet: Table S3
Table S3. Prediction of putative genes involved in DNA repair in A. vanbreuseghemii
Locus_tag No.	Length (aa)	Gene-products	Top-hit	E-value*
TMEN_37	942	RAD4	DNA repair protein rhp41 (Q10445)	0
TMEN_80	778	RAD25/ ERCC-3	DNA repair helicase RAD25 (Q00578)	0
TMEN_95	349	RAD51	DNA repair protein rhp51 (P36601)	0
TMEN_2231	432	DNA repair and transcription factor Ada	Bifunctional transcriptional activator/DNA repair enzyme Ada (P06134)	0
TMEN_2328	383	RAD1	DNA damage checkpoint control protein rad1 (P22193)	0
TMEN_2329	1716	RAD50	DNA repair protein RAD50 (P70388)	0
TMEN_2948	1119	RAD13	DNA repair protein rad13 (P28706)	0
TMEN_3098	1019	Rad26L	DNA excision repair protein ERCC-6-like 2 (A3KMX0)	0
TMEN_3196	1177	RAD5	DNA repair protein rad5 (Q4WVM1)	0
TMEN_3268	776	RAD4 family	DNA repair protein rhp4 (P87235)	0
TMEN_3281	688	RcaA	DNA repair and telomere maintenance protein nbs1 (O43070)	0
TMEN_3291	386	Xrcc4	DNA repair protein XRCC4 (Q924T3)	0
TMEN_3569	668	Ku70	ATP-dependent DNA helicase II subunit Ku70 (Q1DU75)	0
TMEN_3968	1194	SMC5 protein (Structer maintenace of chromosome protein 5)	Structural maintenance of chromosomes protein 5 (Q8CG46)	0
TMEN_4070	1153	Mus42	DNA repair protein REV1 (Q920Q2)	0
TMEN_4656	470	GRF zinc finger domain-containing protein	Alkylated DNA repair protein alkB homolog 3 (Q8K1E6)	0
TMEN_5030	793	MRE11 / mus-23	Double-strand break repair protein mus-23 (Q9C291)	0
TMEN_5083	884	RAD52	DNA repair and recombination protein radC (Q96UP6)	0
TMEN_5106	429	RAD9	DNA repair protein rad9 (P48013)	0
TMEN_5522	945	RAD16	DNA repair protein RAD1 (P31244)	0
TMEN_5523	655	RAD7	DNA repair protein rhp7 (O74999)	0
TMEN_5809	1085	mms19 superfamily	DNA repair/transcription protein mms19 (Q9UTR1)	0
TMEN_6363	1444	Rad9-like Rad53-binding domain	RAD9 protein homolog (P87074)	0
TMEN_6431	771	PIF1	DNA repair and recombination helicase PIF1 (Q5AXT5)	0
TMEN_6702	356	AlkB	Alkylated DNA repair protein alkB homolog (O60066)	0
TMEN_6949	405	RAD51 family	DNA repair protein XRCC2 (Q9CX47)	0
TMEN_6954	840	isochorismatase family	DNA oxidative demethylase ALKBH2 (Q6NS38)	0
TMEN_7426	688	RcaA	DNA repair and telomere maintenance protein nbs1 (O43070)	0
TMEN_7461	688	RcaA	DNA repair and telomere maintenance protein nbs1 (O43070)	0
TMEN_7478	604	RAD57	DNA repair protein rhp57 (Q9UUL2)	0
TMEN_7508	365	RAD14	DNA repair protein RAD14 (P53709)	0
TMEN_7530	995	LigIV	DNA ligase 4 (Q1DKE7)	0
TMEN_8764	820	RAD54	DNA repair protein rhp54 (P41410)	0
TMEN_8835	789	RAD3	DNA repair helicase RAD3 homolog ( P26659)	0
TMEN_8938	1320	RAD18	DNA repair protein rad18 (P53692)	0
TMEN_9391	1225	RAD26	DNA repair protein rhp26 (Q9UR24)	0
TMEN_9478	775	Ku80	ATP-dependent DNA helicase II subunit Ku80 (Q1E6K9)	0
TMEN_9966	986	RAD1	DNA repair protein rad16 (P36617)	0
* The e-values in are from BLAST against the NCBI’s nr database

## Sheet: Table S4
Table S4. Eurotiomycetes dataset for core gene analysis using BUSCO
Arthroderma otae CBS 113480
Aspergillus clavatus NRRL 1
Aspergillus flavus NRRL3357
Aspergillus fumigatus Af293
Aspergillus kawachii IFO 4308
Aspergillus nidulans FGSC A4
Aspergillus niger CBS 513.88
Aspergillus terreus NIH2624
Blastomyces gilchristii SLH14081
Byssochlamys spectabilis No. 5
Coccidioides posadasii str. Silveira
Coniosporium apollinis CBS 100218
Exophiala dermatitidis NIH/UT8656
Histoplasma capsulatum G186AR
Microsporum gypseum CBS 118893
Neosartorya fischeri NRRL 181
Paracoccidioides brasiliensis Pb18
Paracoccidioides lutzii Pb01
Penicillium digitatum PHI26
Penicillium rubens Wisconsin 54-1255
Talaromyces marneffei ATCC 18224
Talaromyces stipitatus ATCC 10500
Trichophyton rubrum CBS 118892
Trichophyton tonsurans CBS 112818
Uncinocarpus reesii 1704

## Sheet: Table S5
Table S5. Primers used to fill gaps of mtDNA of A. vanbreuseghemii TIMM 2789
Gap	Primer	Sequence (5'-3')
Gap1	gap1F	TAAGTTTAAAATTAATTAAAAGAGAATCAG
	gap1R	ATCTACCACTTGCTTCTAATCTTACACCTG
Gap2	gap2F	AACTCAAGGTTCACCTGTTTCAAG
	gap2R	TATATCATCGTGGCCGTAACACGG
Gap3	gap3F	CGAATCCTGTAAGTCTTAAAAATGGC
	gap3R	TCAGAGAATATCCGATTTGAACGG
Gap4	gap4F	GTATGCCTAGACGTATAGGTGATTATCC
	gap4R	CATCGTGGCCGTAACACGGTATTCTAACCC
Gap5	gap5F	CAACGACTATAAATGAGTAGTGTAAACG
	gap5R	GAAAAAATAAACCCCAAGGTGTTGGAGC
